# Supplementary material for: Correlation between spleen density and prognostic outcomes in patients with colorectal cancer after curative resection
Source: BMC Cancer. 2024 Apr 6;24:425. doi: 10.1186/s12885-024-12208-7 (PMC10999091; doi:10.1186/s12885-024-12208-7)
Supplement: Supplementary file 1 — Supplementary Material 1. [file 12885_2024_12208_MOESM1_ESM.zip]

Archive with 4 entries (4 files):
- Supplementary Fig. 2.jpg
- Supplementary Fig.1.jpg
- Supplementary material.docx
- Supplementary material.zip
